# Supplementary material for: A fractionated analysis of hot and cool self-regulation in cigarette smokers from different socioeconomic backgrounds
Source: PLoS One. 2019 Aug 20;14(8):e0220222. doi: 10.1371/journal.pone.0220222 (PMC6701789; doi:10.1371/journal.pone.0220222)
Supplement: S1 Dataset — (XLSX) [file pone.0220222.s001.xlsx]

## Sheet: database
vol	sex	age	smok	years_smok	cigs_day	years_smk_quantity	cig_life	cig_pack_life	cotinine	ftdn	school_years	information	information%	mother_school	father_school	ses_mother_father_school	breadwinner_occupation_hollingshead	breadwinner_occup_school_hollingshead	income	per_capta_income	abep15_number	abep15_class	srq	bmi	co_post	vams_anxiet	vams_physic	vams_mental	vams_other	bis11_total	bis11_motor	bis11_attentional	bis11_planning	delay_disc_small	delay_disc_medium	delay_disc_large	delay_disc_total	articulation_speed	stroop_time_congr	stroop_err_congr	stroop_time_incongr	stroop_err_incongr	stroop_cost_time	stroop_cost_err	catswitch_time_live	catswitch_err_live	catswitch_time_big	catswitch_err_big	catswitch_time_shifting
1	male	25	n	0	0	0	0	0	0.504	0	15	15	0.535714	18	19	18.5	9	66	15000	7500	58	A	4	19.49	8					54	19	16	20	0.0516333	0.0232056	0.0772172	0.0452285	18	18	0	21	0	3	0	25	0	25	0	80
2	fem	21	n	0	0	0	0	0	0.375	0	15	19	0.678571	19	14	16.5	8	58	8000	2000	41	B1	3	23.51	3	22	36.4286	51	22.75	60	19	20	23	0.00546771	0.0054191	0.007	0.00591939	16	20	0	16	1	-4	1	26	0	26	0	95
3	male	30	y	7	20	6	50400	2520	135.713	6	21	21	0.75	15	26	20.5	9	66	15000	5000	46	A	1	25.1	24	23.3333	22	18.5	5.75	57	19	18	22	0.0266787	0.0547555	0.039389	0.0386061	16	15	0	23	0	8	0	19	0	19	0	53
4	fem	20	n	0	0	0	0	0	0.523	0	15	15	0.535714	16	11	13.5	8	52	4900	1633.33	45	A	2	19.01	1	6.33333	33.4286	66	6.75	59	19	17	24	0.0266787	0.0547555	0.0335302	0.0365883	14	15	0	18	0	3	0	23	0	24	0	74
5	fem	25	n	0	0	0	0	0	0.36	0	18	25	0.892857	11	13	12	8	58	5000	833.333	50	A	2	21.34	1	19.6667	17.5714	17	7.75	55	15	21	20	0.0516333	0.0054191	0.007	0.0125118	16	17	0	17	0	0	0	19	0	21	0	52
6	male	23	n	0	0	0	0	0	0.362	0	16	26	0.928571	15	16	15.5	9	63	15000	3750	59	A	2	27.77	3	12.6667	12	7	0	47	17	12	19	0.0516333	0.1292	0.221642	0.113924	19	18	0	24	0	6	0	24	0	22	0	66
7	male	23	n	0	0	0	0	0	0.373	0	17	23	0.821429	15	16	15.5	9	63	15000	3750	56	A	1	22.28	4	28.6667	31.7143	39	17.5	60	22	18	21	0.0516333	0.1292	0.221642	0.113924	13	14	0	17	0	3	0	17	0	18	0	70
8	fem	23	n	0	0	0	0	0	0.371	0	19	23	0.821429	11	17	14	9	66	12000	3000	49	A	2	21.49	2	16	36.7143	43	16.25	57	17	20	21	0.0516333	0.0547555	0.131	0.0718141	24	16	0	26	0	10	0	25	0	26	0	80
9	fem	27	n	0	0	0	0	0	0.471	0	20	23	0.821429	13	16	14.5	8	58	8200	2733.33	39	B1	5	21.6	4	21.6667	34	25	6.75	53	15	17	22	0.00546771	0.0054191	0.007	0.00591939	16	15	0	16	0	1	0	18	0	14	0	54
10	fem	30	n	0	0	0	0	0	47.399	0	23	18	0.642857	23	16	19.5	8	58	10000	5000	38	B1	2	21.6	4	27	37	60.5	28.75	54	19	16	20	0.0266787	0.0547555	0.221642	0.0686669	21	18	0	18	0	0	0	20	0	25	1	65
11	fem	19	n	0	0	0	0	0	0.478	0	12	9	0.321429	11	11	11	6	48	400	100	34	B2	4	23.42	3	53	48	84	24.25	62	24	16	24	0.007	0.007	0.007	0.007	15	15	0	18	0	3	0	14	0	16	0	71
12	male	21	n	0	0	0	0	0	0.372	0	14	9	0.321429	11	7	9	6	33	2000	666.667	25	C1	6	20.24	5	26.6667	15.4286	25	12.75	66	16	25	26	0.1333	0.1292	0.131	0.131156	20	18	0	21	0	3	0	17	0	20	0	71
13	fem	27	n	0	0	0	0	0	0.37	0	18	19	0.678571	11	4	7.5	8	43	7000	2333.33	46	A	6	25.69	2	17	38.7143	61.5	0.25	68	21	22	26	0.00546771	0.0054191	0.007	0.00591939	16	18	0	23	0	5	0	17	0	17	0	87
14	fem	27	n	0	0	0	0	0	0.374	0	18	12	0.428571	11	17	14	6	51	10000	5000	61	A	4	18.51	4	55	33.8571	51	17.5	65	17	19	30	0.0266787	0.0547555	0.039389	0.0386061	36	23	0	25	0	2	0	21	0	21	0	140
15	fem	21	n	0	0	0	0	0	1.622	0	15	18	0.642857	15	17	16	7	53	8000	4000	44	B1	0	24.02	5	55	48.8571	53	42.5	66	22	20	26	0.0266787	0.0054191	0.007	0.0100399	20	17	0	22	1	5	1	18	0	20	0	72
16	fem	18	n	0	0	0	0	0	0.374	0	14	10	0.357143	5	6	5.5	3	18	2000	666.667	23	C1	0	23.18	4	16.6667	21.4286	29.5	19.5	50	17	14	20	0.0266787	0.0054191	0.007	0.0100399	23	18	0	18	0	0	0	19	0	18	0	60
17	fem	21	n	0	0	0	0	0	0.373	0	14	16	0.571429	16	11	13.5	3	33	3000	1000	50	A	0	22.65	2	8.33333	8.14286	26.5	3	55	21	17	18	0.0266787	0.0054191	0.007	0.0100399	18	17	0	18	0	1	0	18	0	19	0	72
18	male	21	n	0	0	0	0	0	0.376	0	14	20	0.714286	11	15	13	6	48	7000	2333.33	43	B1	0	25.15	4	28	26.5714	26	15	60	22	15	24	0.007	0.0054191	0.007	0.00642749	14	13	0	15	0	2	0	13	0	14	0	46
19	male	25	n	0	0	0	0	0	0.374	0	19	11	0.392857	16	19	17.5	8	58	6000	2000	44	B1	0	24.22	3	5	8.57143	23	0.25	52	18	16	19	0.0516333	0.1292	0.221642	0.113924	11	18	0	23	0	5	0	14	0	17	0	58
20	male	25	n	0	0	0	0	0	0.372	0	18	23	0.821429	16	17	16.5	9	63	10000	2000	54	A	0	22.13	5	0.333333	21.1429	20.5	2.75	55	17	19	20	0.0516333	0.0232056	0.039389	0.0361381	15	18	0	22	1	4	1	21	0	23	0	82
21	male	20	n	0	0	0	0	0	0.371	0	14	18	0.642857	15	11	13	8	58	8000	2000	40	B1	0	22.63	4	10.3333	26.2857	27	8.5	42	13	14	16	0.0516333	0.00419524	0.039389	0.020434	17	16	0	17	0	1	0	19	0	20	1	58
22	fem	28	n	0	0	0	0	0	0.372	0	17	17	0.607143	8	8	8	6	48	1100	1100	29	B2	4	23.19	1	8.66667	17.7143	3.5	5.25	50	19	13	19	0.0516333	0.0547555	0.039389	0.048111	15	18	0	26	2	8	2	17	0	16	0	112
23	fem	23	n	0	0	0	0	0	23.23	0	18	19	0.678571	7	19	13	2	31	400	80	34	B2	10	20.2	4	6.66667	21.1429	42	0.5	69	25	20	25	0.00709232	0.1292	0.0174172	0.0251774	30	18	0	21	0	3	0	18	0	18	0	61
24	fem	31	n	0	0	0	0	0	0.553	0	11	5	0.178571	6	2	4	2	22	900	225	25	C1	8	24.61	1	17.3333	38	33	16.25	77	24	23	31	0.0516333	0.00419524	0.100576	0.0279293	21	26	0	35	0	9	0	28	4	25	1	86
25	male	26	n	0	0	0	0	0	27.455	0	11	16	0.571429	8	6	7	2	16	2000	666.667	19	C2	0	20.52	3	32.3333	24.1429	12.5	0	53	22	12	20	0.0516333	0.1292	0.221642	0.113924	25	18	0	25	0	7	0	18	0	19	0	72
26	fem	18	n	0	0	0	0	0	0.374	0	13	15	0.535714	10	7	8.5	4	23	1700	283.333	22	C2	5	19.92	3	12.3333	25.2857	28	0.25	57	18	17	23	0.1333	0.0547555	0.221642	0.117391	14	14	0	24	2	10	2	15	0	16	0	54
27	male	21	n	0	0	0	0	0	0.354	0	14	26	0.928571	16	21	18.5	9	66	14000	4666.67	46	A	0	17.96	6	15.6667	26.4286	38.5	27.5	57	22	16	20	0.0516333	0.0054191	0.007	0.0125118	12	13	0	17	0	4	0	14	0	19	0	61
28	male	18	n	0	0	0	0	0	0.37	0	12	15	0.535714	11	11	11	6	42	1500	500	23	C1	0	27.78	4	27.3333	42	48.5	21.25	61	20	19	23	0.0266787	0.0054191	0.007	0.0100399	19	17	0	24	0	7	0	15	0	18	0	85
29	male	21	n	0	0	0	0	0	0.37	0	14	21	0.75	21	12	16.5	8	61	10000	2500	48	A	7	21.11	2	30.3333	20	10.5	6	66	23	19	25	0.00546771	0.0054191	0.007	0.00591939	12	13	0	16	0	3	0	19	1	18	1	51
30	fem	18	n	0	0	0	0	0	0.37	0	11	4	0.142857	4	4	4	1	8	700	175	12	D/E	9	19.2	1	43.3333	46	20	37.25	64	20	18	27	0.0577278	0.0054191	0.007	0.0129858	20	22	0	41	1	19	1	23	1	21	0	70
31	fem	23	y	8	20	5	57600	2880	101.37	7	17	8	0.285714	13	15	14	7	47	15000	5000	37	B2	7	21.48	21	21.6667	26.5714	35	18.75	60	19	20	22	0.0516333	0.0681049	0.221642	0.092028	18	12	0	16	1	4	1	16	0	19	0	75
32	male	35	y	22	15	15	118800	5940	125.46	4	18	25	0.892857	4	11	7.5	4	32	4000	2000	29	B2	1	21.68	16	4	17	36.5	6.75	55	22	15	19	0.00546771	0.0054191	0.007	0.00591939	16	15	0	18	0	3	0	21	0	23	0	70
33	male	19	n	0	0	0	0	0	0.36	0	12	21	0.75	15	19	17	3	33	6000	2000	47	A	0	26.2	4	21.6667	34.1429	50	17	56	19	18	21	0.007	0.007	0.007	0.007	10	14	0	15	0	1	0	18	1	20	0	83
34	male	34	y	19	20	10	136800	6840	101.35	5	15	14	0.5	13	4	8.5	6	48	4000	4000	28	C1	11	24.16	8	0.666667	14.5714	32.5	4.5	88	33	25	32	0.0266787	0.00419524	0.0772172	0.0205216	11	14	0	19	0	5	0	19	1	17	0	67
35	fem	29	y	13	15	8	70200	3510	127.29	8	15	13	0.464286	11	3	7	5	37	3500	875	34	B2	8	28.84	14	40.6667	23.2857	49	6.25	70	20	19	32	0.00427083	0.0681049	0.131	0.0336502	21	21	0	27	0	6	0	22	0	30	1	82
36	male	21	y	2	20	2	14400	720	115.44	5	14	23	0.821429	16	16	16	4	38	2000	500	49	A	6	22.86	13	1	8.42857	20	0.5	76	26	21	30	0.007	0.0054191	0.007	0.00642749	16	17	0	20	0	3	0	19	0	19	1	55
37	male	23	y	6	20	3	43200	2160	121.68	7	12	20	0.714286	21	12	16.5	6	45	5000	2500	44	B1	7	23.03	19	37	40.1429	33	26.75	63	24	17	24	0.0119331	0.1292	0.221642	0.0699127	15	13	0	19	0	6	0	18	0	19	0	96
38	male	25	y	3	10	1	5400	270	110.4	4	12	9	0.321429	13	13	13	5	40	1200	600	22	C2	2	22.13	9	53.3333	9	53.5	19	53	18	14	22	0.0516333	0.1292	0.221642	0.113924	13	21	0	21	0	0	0	16	0	17	1	101
39	male	35	y	18	18	10	116640	5832	127.71	8	15	19	0.678571	11	11	11	8	61	12000	6000	57	A	4	23.1	17	49.3333	27.1429	47	12.25	52	20	15	18	0.0516333	0.0681049	0.0772172	0.0647551	14	16	0	22	0	6	0	15	0	16	0	55
40	male	25	y	12	20	8	86400	4320	129.14	8	11	14	0.5	11	13	12	1	20	2000	666.667	31	B2	3	29.76	19	20.3333	34.2857	50.5	16.75	82	31	23	29	0.0516333	0.0547555	0.221642	0.0855729	20	15	0	20	0	5	0	17	0	19	0	61
41	male	19	n	0	0	0	0	0	0.36	0	11	13	0.464286	8	0	4	1	11	2750	458.333	20	C2	4	19.44	2	27.3333	37.4286	40.5	24.5	69	23	20	27	0.1333	0.1292	0.131	0.131156	15	18	0	24	0	6	0	19	1	19	0	93
42	male	20	y	6	12	3	25920	1296	87.58	4	13	18	0.642857	15	11	13	6	42	1000	333.333	45	A	3	20.48	5	34.6667	31.1429	49.5	6.5	51	23	11	19	0.0516333	0.0547555	0.221642	0.0855729	16	13	0	22	5	9	5	19	0	20	0	63
43	male	26	y	10	10	5	36000	1800	97.84	5	16	18	0.642857	11	4	7.5	7	47	6000	1500	34	B2	4	24.62	15	39.6667	12.1429	22.5	0.5	68	23	19	27	0.0516333	0.1292	0.007	0.0360106	11	16	0	18	0	2	0	17	2	14	0	75
44	fem	21	y	6	20	1	43200	2160	100.52	7	13	20	0.714286	15	12	13.5	8	55	11800	1966.67	67	A	6	23.77	17	10.3333	37.5714	52	7.75	73	21	22	31	0.0516333	0.1292	0.0772172	0.0801621	15	14	0	15	0	1	0	22	0	20	0	87
45	male	23	y	2	10	1	7200	360	81.62	4	16	21	0.75	15	15	15	5	43	12000	4000	54	A	3	24.67	6	26	44.2857	49.5	24.75	79	30	21	30	0.0119331	0.0547555	0.039389	0.0295247	18	16	1	13	0	-3	-1	19	0	22	2	53
46	male	26	y	5	20	1	36000	1800	107.15	6	19	17	0.607143	11	11	11	6	42	4000	1000	30	B2	5	25.82	18	45	40.8571	71	28	81	24	27	31	0.0516333	0.0232056	0.221642	0.0642774	13	14	0	24	0	10	0	20	1	18	0	97
47	male	27	y	10	10	7	36000	1800	102.57	3	12	17	0.607143	8	11	9.5	8	58	3000	1500	21	C2	5	23.15	9	17	28.7143	63	9.25	73	27	20	27	0.0516333	0.0547555	0.039389	0.048111	16	15	0	19	0	4	0	18	0	18	0	69
48	male	22	y	7	20	5	50400	2520	109.91	6	13	16	0.571429	15	15	15	8	58	6000	1200	38	B1	0	26.3	14	40.3333	30.5714	57	32.25	79	24	21	35	0.0516333	0.0547555	0.221642	0.0855729	17	16	0	18	0	2	0	16	0	18	0	102
49	fem	32	y	13	20	1	93600	4680	98.22	5	15	11	0.392857	2	2	2	7	53	1500	1500	23	C1	11	18.36	14	16.6667	41	54.5	31.25	66	20	19	29	0.0516333	0.1292	0.221642	0.113924	19	14	0	23	0	9	0	28	0	25	0	107
50	male	23	y	7	15	3	37800	1890	113.1	6	12	21	0.75	4	8	6	4	38	2000	666.667	28	C1	0	27.76	15	24.3333	17.4286	16	12.75	61	23	16	24	0.0516333	0.0232056	0.0772172	0.0452285	16	19	0	22	0	3	0	16	0	17	0	79
51	male	20	y	3.5	12	1	15120	756	111.83	4	13	21	0.75	11	11	11	6	42	2800	933.333	35	B2	4	22.5	9	0	0	0	0	66	27	15	26	0.0516333	0.0232056	0.221642	0.0642774	13	13	0	19	0	6	0	16	0	18	0	67
52	fem	34	y	19	20	10	136800	6840	114.33	6	13	8	0.285714	8	8	8	6	48	5000	1666.67	47	A	4	22.86	20	6.66667	21.5714	14	6.75	48	17	15	17	0.0516333	0.0547555	0.221642	0.0855729	11	16	0	26	0	10	0	17	0	23	0	69
53	male	23	y	7	10	4	25200	1260	119.33	4	15	15	0.535714	9	3	6	3	18	40000	10000	37	B2	7	21.22	12	33	22	30.5	4.5	59	20	17	24	0.0516333	0.1292	0.039389	0.0640505	13	13	0	20	1	7	1	15	0	17	0	70
54	fem	28	y	11	15	11	59400	2970	124.41	6	18	20	0.714286	16	16	16	7	53	15000	3750	44	B1	3	22.49	11	17.3333	30.7143	21.5	6.25	70	21	20	30	0.0516333	0.0547555	0.221642	0.0855729	9	11	0	13	0	2	0	14	0	14	0	46
55	male	20	n	0	0	0	0	0	1.53	0	12	10	0.357143	9	11	10	6	48	1100	366.667	20	C2	4	23.39	2	54	57.8571	61.5	26	67	21	25	22	0.0516333	0.1292	0.221642	0.113924	24	26	0	32	7	6	7	15	2	16	0	64
56	male	32	y	14	10	14	50400	2520	126.91	4	11	19	0.678571	11	10	10.5	8	58	3500	1750	34	B2	7	20.06	6	5.33333	0	0	0	70	25	20	27	0.0516333	0.0547555	0.221642	0.0855729	18	22	0	34	0	12	0	28	0	27	0	67
57	male	18	n	0	0	0	0	0	18.53	0	12	18	0.642857	11	6	8.5	3	27	600	200	26	C1	0	24.07	3	54	31.5714	32.5	17.75	53	17	17	20	0.0266787	0.0547555	0.221642	0.0686669	12	16	0	21	1	5	1	17	0	16	1	49
58	fem	31	y	14	10	10	50400	2520	93.23	4	19	27	0.964286	15	20	17.5	7	50	4500	2250	30	B2	10	23.66	11	7.33333	39.8571	59	6.5	62	24	19	21	0.0516333	0.0547555	0.221642	0.0855729	16	15	0	18	0	3	0	18	0	21	0	68
59	fem	27	y	5	15	1	27000	1350	104.78	2	14	16	0.571429	17	11	14	7	56	10000	1428.57	38	B1	6	21.51	12	35	23.4286	43	30	68	24	21	25	0.0516333	0.0547555	0.221642	0.0855729	14	15	0	25	1	10	1	21	0	20	0	80
60	male	31	y	20	10	5	72000	3600	98.66	3	14	19	0.678571	0	0	0	9	66	10000	2500	47	A	2	20.76	20	11	11.2857	11.5	9.25	70	24	21	26	0.0516333	0.1292	0.221642	0.113924	14	17	0	23	0	6	0	16	0	18	0	84
61	fem	33	y	15	10	15	54000	2700	97.81	1	18	23	0.821429	22	8	15	9	66	6000	2000	32	B2	5	25.71	14	41.6667	6.85714	7.5	15.75	54	16	17	22	0.0266787	0.0122888	0.007	0.0131904	21	13	0	22	0	9	0	20	0	22	1	69
62	male	35	y	22	15	22	118800	5940	109.85	4	16	18	0.642857	15	8	11.5	8	58	8000	4000	47	A	0	29.39	25	25.6667	23.2857	32	12.75	64	21	18	26	0.0266787	0.0054191	0.039389	0.0178576	15	15	0	19	0	4	0	21	0	21	0	103
63	male	32	y	15	15	10	81000	4050	111.74	5	19	21	0.75	17	20	18.5	7	56	3000	750	26	C1	3	21.97	18	2	8.14286	5.5	0.25	62	24	12	27	0.0516333	0.0232056	0.221642	0.0642774	15	21	0	27	0	6	0	27	1	26	0	93
64	fem	25	y	13	20	6	93600	4680	117.17	5	13	5	0.178571	5	4	4.5	3	18	2500	500	34	B2	0	29.76	15	26.6667	21.8571	5.5	12.25	80	24	27	30	0.0516333	0.0681049	0.221642	0.092028	20	13	0	19	0	6	0	11	0	13	0	65
65	male	19	y	3	15	2	16200	810	109.42	6	12	24	0.857143	15	18	16.5	9	63	6000	1200	57	A	10	19.02	21	0.666667	21.8571	36.5	21	67	24	22	22	0.0516333	0.0232056	0.221642	0.0642774	13	12	0	13	0	1	0	19	0	21	0	67
66	male	33	n	0	0	0	0	0	0.48	0	11	14	0.5	11	11	11	6	42	3000	750	30	B2	2	28.26	2	11	48.2857	0.5	12.25	59	22	13	25	0.0266787	0.0681049	0.007	0.0233425	15	18	0	28	0	10	0	24	0	21	0	71
67	fem	33	n	0	0	0	0	0	0.37	0	17	20	0.714286	17	17	17	9	63	20000	6666.67	51	A	2	23.67	3	65.6667	29.7143	23.5	22.75	61	21	20	21	0.00546771	0.0054191	0.007	0.00591939	15	15	0	20	0	5	0	17	0	17	0	77
68	fem	34	y	15	15	9	81000	4050	111.93	4	11	5	0.178571	10	10	10	6	39	7000	1166.67	34	B2	6	23.08	14	37.3333	41.8571	53	34.5	64	22	16	27	0.0516333	0.0547555	0.221642	0.0855729	15	14	0	19	0	5	0	14	0	16	1	77
69	male	33	n	0	0	0	0	0	0.55	0	19	13	0.464286	11	15	13	3	27	15000	7500	46	A	7	24.28	2	7.66667	40.4286	48.5	42.25	62	18	16	29	0.0266787	0.0054191	0.039389	0.0178576	14	20	0	19	0	-1	0	20	0	19	0	72
70	male	25	y	6	11	4	23760	1188	109.63	4	16	25	0.892857	8	8	8	8	46	8000	4000	38	B1	2	22.1	14	51.6667	48.7143	62	40.75	70	19	25	27	0.007	0.0054191	0.007	0.00642749	14	12	0	15	0	3	0	14	0	15	0	70
71	fem	27	y	12	10	5	43200	2160	98.18	3	21	19	0.678571	16	16	16	7	50	5000	2500	33	B2	2	20.4	14	43.6667	17.2857	32.5	0	71	21	20	31	0.0516333	0.0547555	0.221642	0.0855729	20	13	0	19	0	6	0	21	0	19	0	74
72	fem	34	n	0	0	0	0	0	0.37	0	19	8	0.285714	11	11	11	8	58	10000	5000	32	B2	1	21.48	2	33	19.5714	34	9	66	21	17	31	0.0266787	0.0054191	0.007	0.0100399	19	13	0	19	0	6	0	21	1	20	0	60
73	fem	30	y	10	11	8	39600	1980	80.47	4	18	15	0.535714	13	20	16.5	9	66	4000	1333.33	30	B2	5	25.22	10	58	26.5714	33.5	44.25	59	19	17	25	0.0516333	0.0547555	0.221642	0.0855729	19	17	0	20	0	3	0	23	0	22	0	80
74	male	28	y	12	20	10	86400	4320	88.95	4	12	18	0.642857	19	11	15	5	43	1000	500	32	B2	6	19.45	21	22.3333	16	19.5	17.75	65	21	20	25	0.0516333	0.0547555	0.221642	0.0855729	11	14	0	22	1	8	1	20	0	25	2	109
75	fem	32	n	0	0	0	0	0	1.84	0	22	13	0.464286	15	15	15	9	66	6000	6000	45	A	2	20.08	3	15.6667	41.7143	46.5	24.25	56	18	20	19	0.00546771	0.0054191	0.007	0.00591939	13	14	0	19	0	5	0	16	0	16	0	72
76	male	35	n	0	0	0	0	0	0.38	0	20	22	0.785714	11	15	13	9	66	8000	4000	34	B2	3	26.2	7	35.3333	65.1429	71	53	63	18	23	23	0.007	0.0054191	0.007	0.00642749	16	15	0	18	0	3	0	16	0	16	0	57
77	fem	35	n	0	0	0	0	0	0.35	0	16	25	0.892857	11	25	18	9	66	10000	5000	32	B2	3	22.04	5	51.6667	16.1429	29	31.5	56	18	19	20	0.1333	0.0681049	0.0772172	0.088833	12	16	0	17	0	1	0	20	0	18	0	75
78	male	26	y	11	20	1	79200	3960	94.26	4	15	15	0.535714	11	11	11	6	42	2500	416.667	36	B2	11	23.12	24	84.6667	50.4286	76.5	31.5	81	25	25	32	0.0516333	0.0547555	0.221642	0.0855729	19	12	0	15	0	3	0	19	1	20	1	65
79	male	30	y	15	10	1	54000	2700	18.91	2	15	19	0.678571	11	11	11	7	53	4000	4000	44	B1	5	27.76	8	22.6667	25.7143	34.5	5.75	59	21	19	21	0.0071225	0.0054191	0.007	0.00646476	11	17	0	18	0	1	0	16	0	16	0	48
80	male	32	y	10	18	5	64800	3240	112.31	4	19	23	0.821429	10	11	10.5	3	24	5000	1250	43	B1	0	29.03	20	10	30.1429	34	24	67	22	20	27	0.0516333	0.1292	0.221642	0.113924	12	19	0	25	0	6	0	16	0	24	1	55
[truncated: 27 more columns]

## Sheet: legend
vol	participant code
sex	sex
age	age in years
smok	smoking status; y=yes, n=no
years_smok	number of years that have been smoking
cigs_day	number of cigarettes smoked per day at the time of the experiment
years_smk_quantity	number of years that have been smoking the quantity reported per day
cig_life	estimated quantity of cigarettes smoked in life
cig_pack_life	estimated quantity of cartons of cigarettes smoked in life
cotinine	cotinine excreted from urine in ng/mL
ftdn	Fagerström Test for Nicotine Dependence
school_years	years of schooling
information	score in Information subscale of Wechsler Adult Intelligence Scale
information%	% score in Information subscale of Wechsler Adult Intelligence Scale
mother_school	mother's years of schooling
father_school	father's years of schooling
ses_mother_father_school	SES measure: average of years of schooling of mother and father
breadwinner_occupation_hollingshead	breadwinner occupation according to Hollingshead classification
breadwinner_occup_school_hollingshead	sum of breadwinner occupation and schooling according to Hollingshead classification
income	total family earnings in Brazilian Reais
per_capta_income	per capita family earnings in Brazilian Reais
abep15_number	ABEP purchasing power
abep15_class	ABEP purchasing power in class
srq	Self-reporting questionnaire
bmi	body mass index
co_post	exhaled carbon monoxide after experiment in ppm
vams_anxiet	Visual-Analogue Mood Scale anxiety domain
vams_physic	Visual-Analogue Mood Scale physical sedation domain
vams_mental	Visual-Analogue Mood Scale mental sedation domain
vams_other	Visual-Analogue Mood Scale other symptoms domain
bis11_total	Barratt Impulsiveness Scale total score
bis11_motor	Barratt Impulsiveness Scale motor impulsivity score
bis11_attentional	Barratt Impulsiveness Scale attentional impulsivity score
bis11_planning	Barratt Impulsiveness Scale non-planning impulsivity score
delay_disc_small	Delayed Discounting small sums score
delay_disc_medium	Delayed Discounting medium sums score
delay_disc_large	Delayed Discounting large sums score
delay_disc_total	Delayed Discounting total score
articulation_speed	articulation speed in seconds
stroop_time_congr	inhibition Stroop Test congruent block in seconds
stroop_err_congr	inhibition Stroop Test congruent block errors
stroop_time_incongr	inhibition Stroop Test incongruent block in seconds
stroop_err_incongr	inhibition Stroop Test incongruent block errors
stroop_cost_time	inhibition Stroop Test difference bewteen congruent and incongruent blocks in seconds
stroop_cost_err	inhibition Stroop Test difference bewteen congruent and incongruent blocks errors
catswitch_time_live	shifting Category Switch congruent live or dead block in seconds
catswitch_err_live	shifting Category Switch congruent live or dead block errors
catswitch_time_big	shifting Category Switch congruent big or small block in seconds
catswitch_err_big	shifting Category Switch congruent big or small block errors
catswitch_time_shifting	shifting Category Switch incongruent big or small block in seconds
catswitch_err_shifting	shifting Category Switch incongruent big or small block errors
catswitch_time_cost	shifting Category Switch difference bewteen congruent and incongruent blocks in seconds
catswitch_err_cost	shifting Category Switch difference bewteen congruent and incongruent blocks errors
numb_mem_score	updating Number Memory score
numb_mem_score%	updating % Number Memory score
numb_mem_errors	updating Number Memory errors
zoo_time_exec	planning Zoo Map time for executive block in seconds
zoo_time_nonexec	planning Zoo Map time for non-executive block in seconds
zoo_raw_total	planning Zoo Map total raw score
zoo_profile_total	planning Zoo Map total profile score
zoo_cost_time	planning Zoo Map difference bewteen executive and non-executive blocks
verbal_fluency_total	access to long term memory Verbal Fluency total number of fruits and animals
dual_task_mu	dual task Mu index
counting_span_anl	working memory capacity Counting Span ANL score
bart_cost_benef_rat	Balloon Analogue Risk Task Cost Benefit Ratio Score
bart_pumps_adjvg	Balloon Analogue Risk Task total 'BART score' the average number of inflated balloons that did not explode
bart_pumps_adjvg_1_10	Balloon Analogue Risk Task total 'BART score' from balloon 1 to 10
bart_pumps_adjvg_11_20	Balloon Analogue Risk Task total 'BART score' from balloon 11 to 20
bart_pumps_adjvg_21_30	Balloon Analogue Risk Task total 'BART score' from balloon 21 to 30
bart_total_cash	Balloon Analogue Risk Task total amount of money collected
bart_total_cash_1_10	Balloon Analogue Risk Task total amount of money collected from balloon 1 to 10
bart_total_cash_11_20	Balloon Analogue Risk Task total amount of money collected from balloon 11 to 20
bart_total_cash_21_30	Balloon Analogue Risk Task total amount of money collected from balloon 21 to 30
bart_total_explos	Balloon Analogue Risk Task total number of balloons that exploded
bart_total_explos_1_10	Balloon Analogue Risk Task number of balloons that exploded from balloon 1 to 10
bart_total_explos_11_20	Balloon Analogue Risk Task number of balloons that exploded from balloon 11 to 20
bart_total_explos_21_30	Balloon Analogue Risk Task number of balloons that exploded from balloon 21 to 30
